# Supplementary material for: Prognostic Impacts of Age, Diagnosis Time, and Relapses in Primary CNS Lymphoma
Source: J Clin Med. 2024 Aug 13;13(16):4745. doi: 10.3390/jcm13164745 (PMC11355736; doi:10.3390/jcm13164745)
Supplement: Supplementary file 1 [file jcm-13-04745-s001.zip]

Archive with 1 entries (1 files):
- jcm-3129957-supplementary.pdf
